# Supplementary material for: Exploring the Potential Hormonal Effects of Tire Polymers (TPs) on Different Species Based on a Theoretical Computational Approach
Source: Polymers (Basel). 2023 Mar 30;15(7):1719. doi: 10.3390/polym15071719 (PMC10097371; doi:10.3390/polym15071719)
Supplement: Supplementary file 1 [file polymers-15-01719-s001.zip]

Archive with 1 entries (1 files):
- polymers-2284654-supplementary.pdf
